# Supplementary material for: Emerging Therapeutic Activity of Davallia formosana on Prostate Cancer Cells through Coordinated Blockade of Lipogenesis and Androgen Receptor Expression
Source: Cancers (Basel). 2020 Apr 8;12(4):914. doi: 10.3390/cancers12040914 (PMC7226131; doi:10.3390/cancers12040914)
Supplement: Supplementary file 1 [file cancers-12-00914-s001.zip]

Archive with 3 entries (3 files):
- Supplementary Data/Figure S1.docx
- Supplementary Data/Supplementary Table S1.docx
- Supplementary Data/Western blot analysis.docx
